# Supplementary material for: Genome-Wide Identification and Expression Analysis of YTH Gene Family for Abiotic Stress Regulation in Camellia chekiangoleosa
Source: Int J Mol Sci. 2024 Apr 3;25(7):3996. doi: 10.3390/ijms25073996 (PMC11012946; doi:10.3390/ijms25073996)
Supplement: Supplementary file 1 [file ijms-25-03996-s001.zip]

Archive with 1 entries (1 files):
- ijms-2925837-supplementary.pdf
